# Supplementary material for: A nanofiber-hydrogel composite improves tissue repair in a rat model of Crohn’s disease perianal fistulas
Source: Sci Adv. 2023 Jan 4;9(1):eade1067. doi: 10.1126/sciadv.ade1067 (PMC9812382; doi:10.1126/sciadv.ade1067)
Supplement: Supplementary file 2 — Movies S1 and S2 [file sciadv.ade1067_movies_s1_and_s2.zip]

Archive with 2 entries (2 files):
- sciadv.ade1067_movie_s1.mp4
- sciadv.ade1067_movie_s2.mp4
